# Supplementary material for: Clinical prognostic models in children with sepsis in low- and middle-income countries: a systematic review and meta-analysis
Source: Front Pediatr. 2024 Oct 17;12:1463986. doi: 10.3389/fped.2024.1463986 (PMC11524808; doi:10.3389/fped.2024.1463986)
Supplement: Supplementary Table S1 — Study characteristics and model performance. [file Table1.xlsx]

## Sheet: Supplementary Table 1
Author	Year	Country (Income Level)	Aim	Study Design	Population	Setting	Score/Model	Outcomes	Mortality Rate (%)	N	AUC (95% CI)	Calibration
Ali et al.	2021	India (LMIC)	To evaluate the performance of PELOD-2 scores on clinical outcomes predicting mortality and length of stay in pediatric patients with sepsis.	Prospective cohort	1mo - 14 yrs with severe sepsis admitted to the PICU	PICU	PELOD-2	Mortality, LOS	52.21	203	AUC 0.89, 95% CI 0.84-0.94	HL p=0.11
Hu et al.	2016	China (UMIC)	To develop and validate a new scoring model to stratify the severity of pediatric sepsis using laboratory and clinical values.	Retrospective cohort	<14 years admitted to PICU	PICU	Stepwise discriminant analysis model (PT, D-dimer, PaO2:FiO2, TBili, Tprotein, Uric acid, Myoglobin)	Mortality, LOS, Need for MV	29.4	170	Stepwise model: AUC 0.836, 95% CI 0.765-0.907 Simplified model: AUC 0.825, 95% CI 0.750-0.899	not reported
Kortz et al.	2017	Tanzania (LMIC)	To evaluate the predictive abilities of SIRS, AVPU, and LODS for mortality.	Prospective cohort	28 days - 14 years in tertiary ED	ED	SIRS, AVPU, LODS	Mortality	14.2	405	Positive Predictive Value (PPV) SIRS: 18.3-55.6% AVPU: 33.3-41.2% LODS: 17-27.1%	not reported
Lalitha et al.	2021	India (LMIC)	To validate prognostic ability of sepsis scores in predicting mortality.	Prospective cohort	1mo-18yrs admitted to PICU	PICU	pSOFA, PRISM III, PELOD-2	Mortality	17.5	240	pSOFA (AUC 0.84, 95% CI, 0.76-0.91) PRISM III (AUC 0.70, 95% CI, 0.61-0.8) PELOD-2 (AUC 0.73, 95% CI, 0.63-0.83)	HL p=0.85 for pSOFA; others not reported
Mianling et al.	2019	China (UMIC)	To evaluate pSOFA, PELOD-2, and P-MODS in predicting mortality of pediatric patients with sepsis.	Post-hoc analysis	1mo-14 years admitted to PICU	PICU	pSOFA, PELOD-2, P-MODS	Mortality	5.4	516	pSOFA (AUC, 0.937; 95% CI, 0.913-0.957) PELOD-2 (AUC, 0.916; 95% CI, 0.888-0.938) P-MODS (AUC, 0.761; 95% CI, 0.722-0.798)	not reported
Morin et al.	2021	India (LMIC)	To evaluate the prognostic value of ESPNIC RSS on mortality in pediatric population.	Post-hoc analysis	3mo-12yrs with fluid-refractory septic shock admitted to PICU	PICU	ESPNIC RSS (bSSS and cSSS)	Mortality	85.7	60	bSSS (AUC 0.916; 95% CI, 0.843–0.990) cSSS (AUC 0.925; 95% CI, 0.845–1.000)	not reported
Souza et al.	2021	Brazil (UMIC); Argentina (UMIC); Chile (HIC); Paraguay (LMIC); Ecuador (LMIC)	To assess the prevalence and outcomes of sepsis in pediatric population with sepsis.	Prospective cohort	29 days - 17 years admitted to PICU with sepsis	PICU	PRISM (original), PELOD (original), PIM2	Mortality, Length of stay	Public Hospital 16.5; Private Hospital 5.3	464	PRISM (odds ratio - OR = 1.06, 95%CI 1.02 - 1.11, p = 0.005) PELOD scores (OR = 1.06, 95%CI 1.02 - 1.11, p = 0.001), PIM2 not reported	not reported
Thukral et al.	2007	India (LMIC)	To assess the ability of PELOD score to diagnose and predict mortality in admitted PICU patients.	Prospective cohort	Children admitted to PICU (ages not reported)	PICU	PELOD	Mortality	15.7	209	PELOD, 0.8	not reported
Wu et al.	2019	China (UMIC)	To validate the accuracy of age-adapted pSOFA and SIRS criteria to predict prognosis of PICU patients.	Retrospective cohort	<18 years admitted to PICU	PICU	pSOFA, SIRS	Mortality, Length of stay, Need for ICU admission	9	1831	pSOFA, 0.757 (99% CI, 0.715-0.798) SIRS, 0.603 (99% CI, 0.657-0.739)	not reported
Zhong et al.	2020	China (UMIC)	To evaluate the performance of day-1 PELOD-2 and day-1 "quick" PELOD-2 (qPELOD-2), pSOFA and P-MODS.	Retrospective cohort	1 month - 14 years admitted to PICU >24 hours	PICU	PELOD-2, pSOFA, P-MODS	Mortality	-	516	PELOD-2 AUC 0.916, 95% CI 0.888-0.938 qPELOD-2 AUC 0.802, 95% CI 0.765-0.836 pSOFA AUC 0.937, 95% CI 0.913-0.957 P-MODS AUC 0.761, 95% CI 0.722-0.798	not reported
El-Mashad et al.	2020	Egypt (UMIC)	To evaluate the prognostic utility of the pediatric SOFA score in critically ill children	Prospective cohort	1 month-17 years critically ill children	PICU	pSOFA, PRISM (original), PIM2	Mortality	28.1	281	SOFA AUC 0.89; 95%CI 0.840-0.931, PRISM AUC 0.80, 95% CI 0.780-0.900, PIM2 AUC 0.79, 95% CI 0.717-0.867	HL p=0.65 for pSOFA; 0.25 for PRISM; 0.47 for PIM2
Lubis et al.	2020	Indonesia (LMIC)	To evaluate PELOD-2 alone and in combination with C-reactive protein (CRP) and procalcitonin (PCT) for prognosis of septic children	Prospective cohort	28 days-17 years admitted to PICU with sepsis	PICU	PELOD-2; PELOD + CRP; PELOD + PCT	Mortality	55.7	79	PELOD-2 AUC 0.75; PELOD-2 + CRP AUC 0.80; PELOD-2 + PCT AUC 0.95	not reported
